# Supplementary material for: The Role of Citrate Homeostasis in Merkel Cell Carcinoma Pathogenesis
Source: Cancers (Basel). 2022 Jul 14;14(14):3425. doi: 10.3390/cancers14143425 (PMC9325124; doi:10.3390/cancers14143425)
Supplement: Supplementary file 1 [file cancers-14-03425-s001.zip]

Archive with 1 entries (1 files):
- cancers-1761447-supplementary.pdf
